# Supplementary material for: A Comparative Evaluation of the Structural and Dynamic Properties of Insect Odorant Binding Proteins
Source: Biomolecules. 2022 Feb 9;12(2):282. doi: 10.3390/biom12020282 (PMC8961588; doi:10.3390/biom12020282)
Supplement: Supplementary file 1 [file biomolecules-12-00282-s001.zip]

Archive with 6 entries (4 files):
- biomolecules-1547124-supplementary/
- biomolecules-1547124-supplementary/SI/
- biomolecules-1547124-supplementary/SI/cross-correlation analysis.zip
- biomolecules-1547124-supplementary/SI/evolutionary_couplings.zip
- biomolecules-1547124-supplementary/SI/S1.zip
- biomolecules-1547124-supplementary/SI/S2.zip
